# Supplementary material for: Plasminogen activator inhibitor-1 concentrations and bone mineral density in postmenopausal women with type 2 diabetes mellitus
Source: BMC Endocr Disord. 2016 Mar 3;16:14. doi: 10.1186/s12902-016-0094-x (PMC4778311; doi:10.1186/s12902-016-0094-x)
Supplement: Additional file 2: — DM2_postmenopausis. (xlsx 88 kb) [file 12902_2016_94_MOESM2_ESM.xlsx]

## Sheet: Radna_DM2_postmenopauza_25.09
N_RB	redni broj	dob	opseg struka	BMI	N_trajanje_MP	N_2KA_HNL	N__2KA_frak	trajanje dm	N__KA_terapija_dm	sitagliptin	N_2KA_ter_metformin	METF01	N_2KA_terapija HL	HL_terapija01	N_komplikacije	Leukociti	Ca serum	P serum	Ca urin	P urin	proteini	albumini	ALP	CRP	fibrinogen	PAI-1	kolesterol	trigliceridi	HDL	LDL	HbA1c	inzulin	c-peptid	uk. Testo	estradiol	SHBG	TEST/SHBG100	E2/SHBG100	DHEAS	kortizol	OC	pirilinks d	B-crosslaps	vitD OH25	vitD_grupe	Ca++	N_PTH	kralj. T	G_K
1	1	71	98	29.3	18	ne	da	11	3	ne	ne	0	da	1		7.7	2.4	1.09	2.64	18.5	70.6	40.6	56	5	3.6	8.1	5.1	1.88	1.25	3	9.7	16.9	1085	1.37	38	13.2	10.3788	287.879	1.92	469	6.9	3.95	0.17	39.4	>=30	1.27	42	-2	osteopenia
2	2	69	102	29.5	17	ne	da	20	8	da	da	1	ne	0		6.2	2.38	1.32	2	16	72.3	42.8	31	3.1	3.5	3.4	6.18	2.77	1.03	3.89	10.7	9.24	851	1.26	62	6.9	18.2609	898.551	2.1	720	4.99	4.01	0.12	49.8	>=30	1.25	17.3	-2	osteopenia
3	3	51	95	28	4	ne	ne	10	8	da	da	1	ne	0		7.5	2.56	2.03	4.49	11.6	67.6	45.7	68	0.8	4.7	2.2	3.32	3.12	0.84	1.94	9.1	12.9	1232	0.981	38	14.4	6.8125	263.889	5.59	406	3.84	7.4	0.22	64.7	>=30	1.22	14.5	-3.9	osteoporoza
4	4	69	91	27	24	ne	ne	10	3	ne	ne	0	da	1		6.2	2.33	1.48	1.24	12.2	65	42.2	47	3.2	3.7	0.7	6.13	1.61	1.6	3.8	7.6	8.32	851	2.33	53	35.2	6.61932	150.568	12.8	825	12.9	12.98	0.49	71.3	>=30	1.29	38	-3.9	osteoporoza
5	5	63	90	25.7	21	ne	da	19	3	ne	ne	0	da	1		5.9	2.49	1.15	2.37		75.5	42.4	59	4.4	5.7	3.2	4.61	1.55	1.37	2.54	8.5	10.2	799	1.9	368	31.2	6.08974	1179.49	10.2	568	10.1	8.39	0.56	72.9	>=30	1.28	58	-2.8	osteoporoza
6	6	68	103	32	15	ne	ne	6	3	ne	ne	0	da	1		6.3	2.48	1.28	5.32		67.1	41.1	60	1	4.6	0.9	4.04	1.13	1.88	1.65	10	4.27	731	1.83	79	42.5	4.30588	185.882	5.92	604	12.4	7.77	0.54	76	>=30	1.34	43	-1.1	osteopenia
7	7	65	93	27	12	ne	ne	28	3	ne	ne	0	da	1		5.7	2.36	1.24	5.13	28.8	65.5	40.6	79	0.3	3.9	0.4	5.64	2.11	1.19	3.49	10.7	13.1	1033	0.822	50	14.7	5.59184	340.136	1.08	784	11.5	5.8	0.45	47.6	>=30	1.27	21.8	-1.5	osteopenia
8	8	73	112	30.4	25	ne	ne	9	3	ne	ne	0	ne	0		7.9	2.5	1.21	1.46	22.3	74	43.6	153	3.6	5.2	4.1	8.81	2.37	1.26	6.47	9.1	9.27	1119	2.61	79.6	41.6	6.27404	191.346	4.13	599	8.44	6.59	0.27	51.9	>=30	1.21	21.4	-1.8	osteopenia
9	9	79	94	32.5	29	ne	ne	12	3	ne	da	1	ne	0		8.2	2.49	0.86	2.2	20.4	67.9	39	69	11.3	5.2	6.1	5.86	3	1.07	3.43	9.5	12.6	2195	1.07	210	12.1	8.84298	1735.54	3.74	506	6.67	6.79	0.35	35.9	>=30	1.34	9.1	-2.3	osteopenia
10	10	75	109	31.9	24	ne	da	15	8	da	da	1	da	1		8.1	2.24	1.25	2	18.6	64.8	38.2	73	2.4	5.2	1	4.38	1.47	1.56	2.15	10.9	14.1	1066	1.1	38	28.2	3.90071	134.752	1.72	590	6.97	9.83	0.34	50.6	>=30	1.24	41	-1.2	osteopenia
11	11	72	95	30	29	ne	ne	11	3	ne	ne	0	da	1		6.9	2.23	1.27	1.63	21.7	64.4	35.4	49	5.5	4.2	2.5	4.47	1.31	1.18	2.69	10.3	6.58	856	0.18	65	20.2	0.891089	321.782	0.3	474	8.53	4.37	0.53	98.9	>=30	1.24	18.3	-1.5	osteopenia
12	12	50	116	33.1	12	ne	da	10	8	da	da	1	da	1		5.8	2.29	1.16	3.39	27.2	65.9	42.2	67	8.4	3.7	7.7	5.78	8.55	1.01	2.58	9.6	12.4	1762	1.03	91.8	3.3	31.2121	2781.82	3.77	403	4.38	6.32	0.25	59.4	>=30	1.16	27.3	-1	normalno
13	13	56	117	38.7	7	ne	ne	10	8	da	da	1	da	1		5.2	2.44	1.17	2.6	18.2	70.4	41.6	65	1.8	4.2	3.8	5.16	3.05	1.29	2.48	9.6	10.7	1155	2.18	119	30.2	7.21854	394.04	3.8	398	7	5.63	0.24	64.5	>=30	1.3	27.2	-0.3	normalno
14	14	59	104	31.5	7	ne	da	16	8	da	da	1	ne	0		4.5	2.51	1	5.15	26.8	67.9	44.7	89	1	4.3	0.7	4.66	1.52	1.29	2.68	11	12.1	773	1.27	153	20.2	6.28713	757.426	1.2	441	12.4	10.44	0.45	92.1	>=30	1.3	23.6	-1.8	osteopenia
15	15	62	119	39.5	10	ne	ne	8	8	da	da	1	ne	0		4.8	2.33	1.12	5.03	30.2	64.1	43.2	37	4.1	4.2	2.8	6.87	2.13	1.7	4.2	7.6	11.4	1106	0.693	92	23.8	2.91176	386.555	1.82	400	5.12	5.68	0.11	32.7	>=30	1.21	21.4	-0.7	normalno
16	16	66	114	35	13	ne	da	13	8	da	da	1	da	1		4.5	2.35	1.37	1.86	12.02	67.7	39.5	37	0.8	4.3	1.3	4.23	1.41	1.21	2.38	11.6	9.25	783	1.09	72	20.6	5.29126	349.515	4.89	549	6.82	5.77	0.14	62.9	>=30	1.27	31.7	-2.3	osteopenia
17	17	54	100	30.3	4	ne	ne	17	3	ne	ne	0	da	1		7.4	2.46	1.24	1.79	21.2	70.6	39.3	61	9.3	4.8	7.3	7.27	6.05	1.24	4.14	16.5	5.45	1660	1.06	68.4	17.5	6.05714	390.857	1.89	819	5.84	2.35	0.285	69.4	>=30	1.29	8.83	-0.2	normalno
18	18	71	104	31.8	25	ne	ne	2	3	ne	ne	0	da	1		7.7	2.61	1.05	3.53	21.2	68.8	45.5	47	2.4	5	3.6	3.62	1.51	1.15	1.78	10.6	17.5	2246	1.51	132	1.51	100	8741.72	1.59	463	3.88	3.55	0.25	64.3	>=30	1.28	14.9	-0.7	normalno
19	19	78	110	38	30	ne	ne	18	8	da	da	1	ne	0		6.3	2.26	0.94	2.77	12.3	66.5	41.4	77	4.6	4.5	1.7	4.74	1.66	1.17	2.82	8.3	4.72	1076	1.06	168	26.1	4.0613	643.678	1.94	621	5.17	4.03	0.41	79.5	>=30	1.27	15.6	0	normalno
20	20	73	111	32	24	ne	ne	6	3	ne	ne	0	ne	0		6.1	2.52	1.12	1.89	22.8	73.1	46.7	54	2.7	4.7	5.4	4.35	1.07	0.95	2.91	9.8	21.7	2711	1.6	203	26.4	6.06061	768.939	4.35	466	3.47	4.94	0.3	83.6	>=30	1.32	9.92	-1.1	osteopenia
21	21	61	110	29.7	11	ne	ne	13	8	da	da	1	da	1		8.3	2.45	1.1	5.6	15.3	75.1	43.2	110	4.6	4	3	6.45	2	1.3	4.24	12.3	6.73	1047	1.27	200	20.7	6.13527	966.184	2.06	646	6.42	7.68	0.61	108	>=30	1.27	11.5	-1.7	osteopenia
22	22	57	97	39	9	ne	ne	5	8	da	da	1	ne	0		2.7	2.33	1.31	4.26	18.6	67.4	42.9	91	6.9	4.2	4.5	6.59	2.62	1.36	4.04	11.2	6.63	717	1.02	73.4	1.02	100	7196.08	5.95	676	17.9	12.912	0.87	172	>=30	1.21	42.7	-2.1	osteopenia
23	23	71	102	27	17	ne	ne	16	3	ne	ne	0	ne	0		9.3	2.22	1.16	1.39	19.9	65.8	34.7	63	8.1	5.8	4.5	6.84	3.5	1.43	3.94	11.9	7.36	1137	1.31	73.4	26	5.03846	282.308	1.53	507	3.55	5.35	0.34	77.1	>=30	1.24	29.2	0.1	normalno
24	24	78	94	28.4	33	ne	ne	14	8	da	da	1	da	1		6.1	2.61	1.32	2.64	25.7	70.3	45.2	63	0.9	3.3	6	5.3	3.06	1.11	2.8	12.1	7.16	968	1.31	73.4	20	6.55	367	2.45	551	6.29	4	0.339	18	manje od 30	1.37	46.1	-1.6	osteopenia
25	25	70	130	39.5	28	ne	ne	8	8	da	da	1	da	1		12	2.49	1.49	2.88	15	80.2	47	40	4.3	5	4.6	3.84	1.4	1.41	1.79	10	10.9	2032	3.57	106	10.2	35	1039.22	4.2	888	6.91	3.97	0.311	124	>=30	1.23	51.1	1.5	normalno
26	26	77	113	38	22	da	da	22	8	da	da	1	ne	0		5.7	2.13	1.21	3.13	5.28	68	39.2	60	8	5.1	2.4	3.99	1.58	1.06	2.21	8.3	8.24	846	0.81	118	25.9	3.12741	455.598	2.29	779	4.79	5.28	0.42	38.5	>=30	1.14	10.6	0.7	normalno
27	27	61	102	27.8	11	ne	ne	6	8	da	da	1	da	1		6.2	2.43	1.12	3.97	20.8	76.8	47.3	201	16.9	5.8	4.2	4.16	2.23	0.88	2.27	7.8	19.4	1812	0.92	73.4	33.1	2.77946	221.752	3.09	593	4.67	7.8	0.38	114	>=30	1.28	44.7	-1.6	osteopenia
28	28	56	92	28.5	11	ne	da	32	8	da	da	1	ne	0		8.1	2.33				65.8	42.4	87	4.7	4.7	4.7	5.58	2.09	1.1	3.53	11.3	11.5	898	0.39	112	26.1	1.49425	429.119	0.55	723	5.2	8.86	0.31	45.2	>=30	1.22	13.1	-1.2	osteopenia
29	29	63	104	31.5	11	da	ne	4	3	ne	ne	0	da	1		6.2	2.37	1.14	1.7	20.4	72.3	45.9	45	8.9	3.5	6.8	4.34	3.55	1.09	1.64	11	16	1783	0.45	159	7.1	6.33803	2239.44	1.63	307	6.99	4.42	0.16	77.5	>=30	1.2	12.5	-0.9	normalno
30	30	80	100	29.8	30	ne	da	10	3	ne	ne	0	ne	0		9.2	2.33	1.32	2.7	19.2	67.3	40.9	56	2.5	4	4.2	3.87	2	0.97	1.99	11.4	18.6	2005	0.46	116	15.8	2.91139	734.177	1.41	354	3.28	4.66	0.34	60.7	>=30	1.24	21.8	-0.9	normalno
31	31	63	103	31	15	da	ne	20	10	da	da	1	da	1		5.9	2.37	1.25	2.6	20.3	68.7	40.8	58	1	3.9	2.3	5.35	1.82	1.44	3.08	10.5	10.6	1486	0.26	67.9	20.4	1.27451	332.843	0.95	270	5.97	4.33	0.43	113	>=30	1.27	12.7	0.4	normalno
32	32	63	108	28	10	da	ne	15	8	da	da	1	ne	0		5.7	2.43	1.22	3.8	16.2	66.9	40.6	60	1.5	3.7	2.3	4.5	2.5	0.92	2.44	9.7	2.05	752	1.82	73.4	32.3	5.63467	227.245	2.38	657	9.12	8.393	0.69	115	>=30	1.3	30.6	0.4	normalno
33	33	75	85	27.6	20	ne	da	1	1	ne	ne	0	ne	0		4.2	2.3	1.1	8.56	25.9	66	41.7	52	1	3.2	2.7	7.71	1.58	0.94	5.7	5.4	9.27	586	1.79	73.4	65.2	2.7454	112.577	1.5	353	10.6	7.56	0.49	144	>=30	1.23	15.1	-0.5	normalno
34	35	73	90	26.5	18	ne	ne	15	3	ne	ne	0	da	1		6.2	2.27	1.23	0.39	11.4	66.2	38.2	69	1.3	3.6	2.6	4.52	1.71	1.52	2.22	9.3	6.39	136	3.3	73.4	48	6.875	152.917	0.87	577	13.6	5.83	1.15	58	>=30	1.2	118	-2.2	osteopenia
35	36	68	119	36	23	ne	ne	14	3	ne	ne	0	da	1		8.2	2.4	1.2	2.46	16.2	66.8	43.4	53	3.8	4.3	5.9	4.43	2.07	0.95	2.54	11.8	17	2873	1.55	169	4.9	31.6327	3448.98	1.5	419	4.5	7.26	0.26	33.7	>=30	1.25	12.1	-0.9	normalno
36	37	65	109	26	20	ne	da	7	8	da	da	1	da	1		5.6	2.3	1.27	4.27	12.5	65.1	41.4	40	1.6	3.8	0.8	3.61	1.26	1.16	1.88	7.5	6.99	995	0.74	88.1	29.1	2.54296	302.749	1.6	337	14.1	11.29	0.65	85	>=30	1.21	15.3	-1.6	osteopenia
37	38	64	106	32	19	ne	ne	20	3	ne	ne	0	ne	0		7.1	2.32	1.12	1.61	15.1	70.3	39.1	63	4.1	5.4	4.1	7.54	2.94	1.39	4.81	12.3	7.34	662	1.48	166	27.2	5.44118	610.294	4	351	8	8.91	0.32	91	>=30	1.27	16.4	-1	normalno
38	39	67	99	30	15	ne	da	15	8	da	da	1	da	1		12.4	2.33	1.24	1.1	12.4	71.5	41.8	41		3.1	2	3.97	1.66	0.78	2.44	10	7.74	1093	1.28	126	22.2	5.76577	567.568	3.41	643	4.8	2.3	0.108	103	>=30	1.25	13.9	-1.2	osteopenia
39	40	75	101	26.03	30	ne	ne	10	3	ne	ne	0	ne	0		7.1	2.4	1.12			82.7	42.5	60	4.6	4.1	2.8	6.74	1.3	2.15	4	15	6.95	669	3.16	191	21.5	14.6977	888.372	14	849	3	4.27	0.25	97	>=30	1.25	9.02
40	41	66	95	27	16	ne	ne	17	3	ne	ne	0	da	1		6.3	2.44	1.11	1.36	19.3	80.6	42.8	84	12.9	4.6	0.8	7.31	2.54	1.13	5.03	11.4	12.7	1809	0.65	209	26.2	2.48092	797.71	1.56	344	14.52	9.92	1.15	79.8	>=30	1.25	13.5	-2.1	osteopenia
41	42	58	87	30	15	ne	da	10	7	da	ne	0	da	1		4.7	2.35	1.09	6.4	25.7	69.7	43.5	60	1.9	2.6	7.9	4.33	1.68	1.13	2.44	10.5	8.36	1248	0.693	73.4	16.1	4.30435	455.901	1.38	491	8.29	5.46	0.49	77	>=30	1.25	38.7	-2	osteopenia
42	43	53	108	31.2	13	da	ne	3	8	da	da	1	da	1		5.5	2.39	1.26	7.28	32.9	67.8	41.6	43	4.5	2.9	5.9	5.53	1.58	1.03	3.78	12	15.42	1390	0.693	73.4	13	5.33077	564.615	2.15	315	5.32	4.82	0.127	65	>=30	1.3	23.7	-2.5	osteoporoza
43	44	56	101	28	10	da	ne	14	8	da	da	1	da	1		6.7	2.24	1.34	4.97	25.8	65.5	40.7	80	0.8	3.5	2.9	5.16	1.27	1.41	3.17	11.6	3.13	983	0.94	45	32	2.9375	140.625	2.21	295	12.98	5.36	0.561	32.7	>=30	1.27	16.56	-0.7	normalno
44	45	53	95	29	4	ne	da	30	8	da	da	1	da	1		6.2	2.29	1.35	3.26	17.4	63.7	39.7	68	1.3	3.5	3	3.08	1.13	1.33	1.24	10.4	8.79	748	1.8	73.4	26.5	6.79245	276.981	6.37	395	6.4	3.11	0.27	39	>=30	1.3	25.9	-0.8	normalno
45	46	52	115	42.7	10	da	da	1	3	ne	ne	0	ne	0		10	2.4	1.27	0.9	30	76.1	44.1	52	4.7	4.1	5.7	6.92	1.72	1.2	4.94	9.1	17.95	3016	0.21	120	13.3	1.57895	902.256	0.86	252	6.7	9.08	0.544	52	>=30	1.19	29	-2.6	osteoporoza
46	47	79	86	26.95	26	ne	ne	18	3	ne	ne	0	da	1		6.4	2.34	1.08	0.6	14.3	67.6	38.9	85	1.4			5.74	2.46	1.3	3.32	12.9	7.07	1295	1.2	73.4	45	2.66667	163.111	2.11	579	8.18	6.57	0.641	15.9	manje od 30	1.16	60.4	0.1	normalno
47	1	72	91	24.3	22	ne	ne	6	9	ne	ne	0	ne	0		5.8	2.37	1.08	2.6	18.1	68.8	41.9	38	1.4	4.4	2.4	3.72	0.98	1.49	1.78	10.9	13.8	1542	0.94	94.4	29.4	3.19728	321.088	1.02	765	6.77	5.23	0.466	113	>=30	1.19	16.1	-2.9	osteoporoza
48	2	68	102	23.9	26	ne	ne	16	5	ne	da	1	ne	0		11.7	2.35	1.24	3.2	11.1	71.4	44.6	52	2.1	4.4	2.4	5.16	1.8	1.01	3.33	9.5	6.42	1132	1.23	73.4	33.2	3.70482	221.084	3.71	635	5.79	6.2	0.696	121	>=30	1.22	30.5	-3.3	osteoporoza
49	3	73	87	24	23	ne	ne	20	3	ne	ne	0	ne	0		7.9	2.38	1.63	2.04	13.8	59.2	37.2	136	2.4	5.4	1.4	3.59	1.45	0.92	2.01	13.3	5.01	1446	1.05	56.2	35.1	2.99145	160.114	1.94	554	13.1	7.25	0.87	53.7	>=30	1.32	13.4	-2	osteopenia
50	4	81	89	23	47	ne	ne	26	3	ne	ne	0	da	1		5.9	2.29	1.3	4.6	19.7	70.4	41.7	73	5	4.8	3.8	5.7	1.84	1.49	3.37	10.1	5.92	324	2.31	73.4	64.3	3.59253	114.152	0.75	585	10.1	10.23	0.59	80.3	>=30	1.19	47.7	-2.3	osteopenia
51	5	56	79	21	6	ne	ne	17	8	da	da	1	ne	0		6.6	2.51	1.27	1.32	19.3	73.6	42.4	73	0.8	3.6	2.2	7.46	2.34	1.27	5.13	13.2	4.42	916	1.48	73.4	18.7	7.91444	392.513	5.52	734	3.53	8.139	0.23	130	>=30	1.32	12.3	0.6	normalno
52	6	61	89	24	11	ne	ne	19	8	da	da	1	da	1		5	2.54	1.11	3.22	30.1	69.4	43.8	72	3.5	4.4	2.5	6.05	2.47	1.32	3.61	9.2	4.02	790	1.36	112	24.5	5.55102	457.143	3.82	572	7.7	8.835	0.34	123	>=30	1.41	69	-1.1	osteopenia
53	7	74	93	26.4	26	ne	ne	20	3	ne	ne	0	ne	0		4.3	2.28	1.07	3.2	11.8	70.5	43	91	1.5	3.8	2.1	5.79	1.05	1.75	3.56	11.1	10.7	752	0.31	180	33	0.939394	545.455	1.95	238	6.62	6.403	0.33	117	>=30	1.16	16.6	-2.4	osteopenia
54	8	78	85	22.2	28	ne	ne	9	8	da	da	1	ne	0		8.8	2.33	1.31	2.63	28.8	57.3	37.3	31	0.2	2.3	1.4	5.04	0.75	1.53	3.17	10.1	3.5	688	2.56	73.4	61	4.19672	120.328	1.86	726	3.21	14.7	0.437	126	>=30	1.22	24.2	-1.5	osteopenia
55	9	53	87	22.9	8	ne	ne	7	8	da	da	1	da	1		5.6	2.3	1.32	7.15	33.5	62.1	40.7	68	2.2	3.3	4.7	4.27	0.76	1.1	2.82	8.2	7.01	663	0.88	92.9	33	2.66667	281.515	1.25	549	7.84	4.56	0.492	44.7	>=30	1.22	13.8	-2.9	osteoporoza
56	10	76	76	20.8	34	ne	da	16	8	da	da	1	ne	0		7	2.28	1.29	9	23.3	63.1	37.8	113	1.2	4.5	0.4	4.03	0.57	1.66	2.11	10	5.54	598	1.56	73.4	73.9	2.11096	99.3234	3.47	340	20.8	11.87	0.73	68.8	>=30	1.16	40.8	-4	osteoporoza
57	11	64	83	22.5	5	ne	ne	17	5	ne	da	1	ne	0		9.7	2.34	0.97	6.31	14.1	68.5	36.8	66	1.2	4.8	1.7	4.48	0.58	1.88	2.34	7	2.2	701	0.39	159	36.6	1.06557	434.426	1.24	371	3.78	1.94	0.23	126	>=30	1.26	10.5	1.4	normalno
58	12	55	89	24.3	3	ne	ne	19	8	da	da	1	ne	0		7.7	2.28	1.41	5.32	18.7	64.1	41.4	46	0.2	3.1	3.4	5.89	1.27	1.73	3.58	10.4	8.63	502	2.61	67.3	34.6	7.54335	194.509	3.4	323	16.9	9.68	0.75	70.5	>=30	1.27	11.8	-3.1	osteoporoza
59	13	46	80	19.5	2	ne	ne	2	3	ne	ne	0	ne	0		7.5	2.47	1.43			70.3	44	59	8.7	4.5	3.4	4.68	0.93	1.2	3.06	8.5	5.67	545	2.44	107	69.6	3.50575	153.736	6.49	432	9.88	5.27	0.48	60.7	>=30	1.31	8.42	-1.9	osteopenia
60	14	54	87	23.14	9	ne	ne	1	1	ne	ne	0	ne	0		9	2.46	0.93			67.6	43.6	71	0.5	3	1.6	8.28	1.56	1.53	6.04	10.1	7.8	589	2.37	73.4	40	5.925	183.5	3.4	406	8.47	6.2	0.59	60	>=30	1.27	75.3	-3.1	osteoporoza
61	15	62	86	23.7	14	da	ne	1	3	ne	ne	0	ne	0		5.2	2.27	1.24			64.4	41.1	67	1.4	3.8	2.7	4.97	0.72	1.76	2.88	10.3	7.1	424	0.48	106	50	0.96	212	0.97	399	10.8	11.19	1.14	67	>=30	1.22	15.5	-0.4	normalno
62	16	71	84	24	19	ne	da	15	8	da	da	1	ne	0		9.1	2.51	1.26	3.41	23.5	76.8	48.9	61	2.8	5.3	2.1	5.47	1.82	1.24	3.38	8.4	11.3	1356	3.12	73.4	31.8	9.81132	230.818	2.48	624	6.24	9.25	0.38	64.1	>=30	1.28	36.8	-0.9	normalno
63	17	70	91	23.5	15	ne	ne	17	3	ne	ne	0	ne	0		3.9	2.29	1.4			60.8	38.3	32	0.9	4	1.3	4.58	0.83	1.48	2.72	12.5	3.44	508	3.06	73.4	79	3.87342	92.9114	2.3	626	11	4.87	0.72	43.5	>=30	1.22	27.1	-1.5	osteopenia
64	18	80	87	24.24	25	ne	da	10	3	ne	ne	0	ne	0		5.9	2.29	1.05			56.7	34.5	68	0.8	3.6	4.8	5.83	1.02	1.39	3.98	9.5	7.68	694	2.93	73.4	27	10.8519	271.852	0.5	648	16.1	10.48	1.62	30.6	>=30	1.31	52.7	-2.1	osteopenia
65	19	74	97	24.7	31	ne	da	3	8	da	da	1	da	1		7.6	2.29	1.18	1.72	18.4	76.7	39.6	59	7.7	4.3	4.8	4.37	1.67	1.02	2.59	9	20.61	1656	1.28	118	21	6.09524	561.905	1.35	423	11.5	4.87	0.512	30.5	>=30	1.2	25.4	-2.4	osteopenia
66	20	57	70	20.5	19	ne	ne	7	7	da	ne	0	ne	0		7	2.35	1.1	4.21	23.4	68.5	38.8	93	6.3	3.8	3	6.37	1.53	1.46	4.21	15.6	1.56	861	1.34	44	52.5	2.55238	83.8095	3.81	541	10.93	13.78	1.116	29.1	manje od 30	1.33	9.77	-2.8	osteoporoza
67	21	58	70	21	11	ne	ne	0.5	3	ne	ne	0	ne	0		4.2	2.42	1.19	2.2	18.1	72.8	45.3	56	2.8	3.7	2.4	4.72	1.37	1.27	2.38	11.3	8.39	745		216				7.08	476	5.65	4.8	0.36	196	>=30	1.29	11.6	-0.7	normalno
68	1.SF	70	86	21.5	15	ne	ne	19								7.3	2.34	1.07			73.2	39.2	95	2.8		3.1	7.88	2.66	1.15	5.52	12.1	3.04		1.49	80	54.4	2.73897	147.059	2.6	476	8.72	4.77	1.024	41.5	>=30		19.74
69	2.SF	64		38.1665	11	ne	ne	7	8	da	da	1	ne	0			2.31	1.31					68	3.8	3.7		7.84	6.17	1.21	5.35		7.35	795	1.26	72	10	12.6	720	3.83	431	4.21	7.206	0.878	45.9	>=30	1.18	21.35	-2.8	osteoporoza
70	3.SF	68		40.5696	20	ne	ne	15	7	da	ne	0	da	1											6.1		2.82	1.07	1.03	1.3	9.7	12.05	1723	1.29	324	21.4	6.02804	1514.02	5.58	421	5.2	9.174	0.941	81.8	>=30		11.32	0.3	normalno
71	4.SF	63	85	26.25	13	ne	ne	2	3	ne	ne	0	da	1									62				4.54	1.89	1.35	2.33	6.8	18.77	1193	2.06	60	21.7	9.49309	276.498	2.88	317	7.25	4.86						-1.9	osteopenia
72	5.SF	63																														4.89	633	2.87	87	22.6	12.6991	384.956	3.5	682.7	8.9	6.69	0.645	60.11	>=30		33.9
73	6.SF	55	101	27.4	3	ne	ne	7	8	da	da	1	da	1		7.4	2.54	1.29	12.21	30.3	72	46.2	47	1.6	2.4	5.2	5.07	3.41	0.9	2.62	8.8	8.35	936	1.24	73.4	19.2	6.45833	382.292	7.28	478	7.1	3.72	0.23	41.8	>=30	1.23	6.4	-0.7	normalno
74	7.SF	51																							3.2	2.9						9.82	717	2.36	190	8.9	26.5169	2134.83	4.81	430	3.86	8.06	0.21	49.3	>=30		10.33
75	8.SF	49	100	35.8	7	ne	ne	6	2	ne	da	1	da	1		6.8	2.27	0.8	6.72	33	70	48.8	81	5.9	3	7.1	5.4	2.6	1.4	2.8	6.6	14.8	858	3.03	346	11.4	26.5789	3035.09	3.81	380	4.75	9.43	0.544	27.3	manje od 30		39.23	-1.2	osteopenia
76	9.SF	81	109	34.96	33	ne	ne	6	8	da	da	1	da	1			2.44	1.2	5.7	1.1	72	43.9	50	3.7	4.1	1.9	4.72	2.15	0.85	2.89	9.4	8.54	1948	0.96	182	18.1	5.30387	1005.52	3.03	782	6.6	5.26	0.88	64.7	>=30	1.25	14.9
77	10.SF	59	96	27.5	6	ne	ne	6	8	da	da	1	ne	0		5.9	2.31	1.63			64.2	40.1	70	0.9	3.9	8.1	5.75	1.43	1.58	3.52	10	5.67	599	2.71	73.4	20	13.55	367	3.56	486	8.8	5.24	0.46	69.4	>=30	1.2	19
78	11.SF	48																							2.8	2.5						18.6	304	1.65	163	72	2.29167	226.389	3.4	436	5.4	12.03	1.48	99	>=30		9.28
79	12.SF	65		29.1363	10																				3.8	3.2						7.51	923	1.63	64.2	44.8	3.63839	143.304	0.62	264	14	9.99	0.38	82.8	>=30		37.6	-2.4	osteopenia
80	13.SF	43		32.4			ne	20	5	ne	da	1											37		3.8	3.9	6.69	3.87	1.27	3.66	10.6	12.2	1313	1.43	392	26.9	5.31599	1457.25	3.48	244	3.71	4.24	0.17	30.8	>=30		9.12	1.5	normalno
81	14.SF	69																							3.9	2.4						8	1152		221				1.84	411	10.2	4.43	0.56	62.9	>=30		18.2
82	15.SF	64			12																				3.9	7.6						18.6	3800	0.78	154	28.5	2.73684	540.351	1.79	723	4.02	5.15	0.39	29.2	manje od 30		22.5	0.4	normalno
83	16.SF	58	102	32.7186	4																				3.9	2.8						5.19	1041	0.73	150	11.9	6.13445	1260.5	6.65	318	3.16	3.58	0.34	86.8	>=30		11.02	1.4	normalno
84	17.SF	64	104	34.8087	11	ne		7	8	da	da	1	da	1		6.7	2.38	1	1.66	22.5	72.4	43.9	64	0.6	2.8		2.42	2.23	0.71	0.7	8.2	11.9	1140	0.66	40	25.5	2.58824	156.863	2.26	322	9.64	4.16	0.42	47.3	>=30	1.23	9.79	1.4	normalno
85	18.SF	72	98	27.5	22	ne	ne	6	3	ne	ne	0	da	1		6	2.34	1.03	2.5	12.6	62.8	37.1	67	1.5			3.24	2.28	0.72	1.48	11.5	7.53	771	1.24	104	38.3	3.2376	271.54		468	5.58	4.17	0.58	36.4	>=30	1.29	6.45	-1.9	osteopenia
86		48
87	19.SF	76																							2.5	2.3						4.07	429	0.85	56	113	0.752212	49.5575	2.11	358	15.83	8.36	1.078	37.3	>=30		16.11
88	75D-DM	71	92	34.63	25	ne	ne	10	7	da	ne	0	da	1		6	2.41	0.98			75.5	45.7	55		3.2	6.4	6.28	2.63	1.44	3.64	8	20.41		2.11	160	15.3	13.7908	1045.75	4.2	313	6.98	6.17	0.204	48.7	>=30	1.23	23.23	-0.2	normalno
89	48D-DM	54	95	29	5	ne	da	30	8	da	da	1	da	1		6.2	2.29	1.35	2.29	1.35	63.7	39.7	68	1.3	3.5	3	3.08	1.13	1.33	1.24	10.41	8.79	748	1.8	73.4	26.5	6.79245	276.981	6.37	395	6.4	3.11	0.27	39	>=30	1.3	25.9	-0.8	normalno
90	73D-DM	68	96	27	28	da	ne	16	3	ne	ne	0	ne	0		4.3	2.28	1.16	2.27	21	71.5	39.2	143	3.3	3.5	2.4	4.87	1.04	0.83	3.57	10.7	6.99	885	0.55	38	26	2.11538	146.154	1.39	383	5.4	5.14	0.294	51.8	>=30	1.24	21.1	-0.3	normalno
91	47D-DM	68	94	28.57	28	da	ne	3	5	ne	da	1	da	1		7		0.97			69.9	41.2	124	3.1			5.83	1.88	1.39	3.59	7.6	10.53										10.8						-2.6	osteoporoza
92	79D-DM	77	92.5	31.7		ne	ne	11	7	da	ne	0	ne	0		8.4	2.42	1.32	0.74	11	74.4	41.4	129	5.1	5	4.4	4.59	2.27	1.02	2.54	9.9	7.76	869	0.87	174	48.6	1.79012	358.025	0.85	525	14.09	8.88	0.604	50.9	>=30	1.27	14.49	-4	osteoporoza
93	80D-DM	79	99	30.94		ne	ne	10	9	ne	ne	0	da	1		7.2	2.39	1	4.15	16.8	70.2	41.8	55	0.9	3.2	5.9	2.84	1.26	0.83	1.44	9.2	14.4	1239	0.8	31	59	1.35593	52.5424	1.09	602	13.4	4.95	0.516	18.9	manje od 30	1.21	14.61	0.6	normalno
94	83D-DM	51	100	33.58		ne	da	5	8	da	da	1	da	1		6.3	2.4	1.18	5.44	26.6	76.1	48.6	57	21.9	4	7.1	5.45	2.96	1.1	3	9.8	9.4	1056	1.04	137	23.3	4.46352	587.983	1.22	477	4.71	4.6	0.147	38.1	>=30	1.2	14.17	-0.7	normalno
95	94D-DM	71	98	28.57	21	ne	ne	15	8	da	da	1	da	1		7.1	2.39	0.84	6.99	23.4	73.7	43.3	41	3.6	3.2	4.8	6.46	2.72	1.23	3.99	10.3	10.79	1654	0.693	73.4	17.4	3.98276	421.839	1.62	659	4.27	6.4	0.189	33.5	>=30	1.21	54.7	-1.4	osteopenia
96	95D-DM	75	96.5	32.9	24	ne	ne	9	3	ne	ne	0	ne	0		6	2.38	1.12	2.16	21.9	72.9	40.6	83	5.6	5.8	4.2	6.7	2.73	1.28	4.18	11.3	8.1	1379	0.707	73.4	47.6	1.48529	154.202	0.97	521	7.23	6.58	0.432	25.7	manje od 30	1.19	63.8	-1.8	osteopenia
97	96D-DM	56	90	27.71	10	da	ne	10	8	da	da	1	da	1		7.5	2.28	0.94	4.74	17.6	81.5	46.1		1.8	4.4	4.6	3.93	1.64	0.99	2.19	8.7	8.64	1001	1.85	73.4	22.8	8.11404	321.93	8.12	657	3.15	5.04	0.084	19.6	manje od 30		65	-0.4	normalno
98	97D-DM	60	87	27.11	11	ne	ne	4	3	ne	ne	0	da	1		5.3	2.33	1.4	2.71	13.4	73.2	41.1	77	2.8	4.8	4.5	9.53	1.97	1.31	7.32	10.6	8.86	1264	2.09	73.4	24.4	8.56557	300.82	2.93	632	7.85	4.64	0.263	20.8	manje od 30	1.18	39.7	-2.5	osteoporoza
99	104D-DM	84	94	34.16	29	ne	ne	12	3	ne	da	1	ne	0		3.9	2.14	0.87	0.74	13.2	69.7	37.4	118	51.7	7	2.3	3.35	1.32	1.13	1.62	6.5	13.33		0.881	73.4				2.47		35.4	9.82		13.1	manje od 30	1.2		-3	osteoporoza
100	134D-DM	68	88.5	29.15	18	ne	ne	4	8	da	da	1	da	1		6.7	2.35	1.21	7.48	13.8	67.1	40.7	78	5.8	3.7	4.1	3.01	1.1	0.98	1.53	11	8.67	599	0.9	136	12.6	7.14286	1079.37	3.29	750	4.23	3.77	0.32	38.6	>=30	1.2	40.15	-0.4	normalno
101	90D-DM	64	95	33.13	14	ne	ne	10	8	da	da	1	da	1		5.8	2.37	1.32	2.22	15.5	75.4	42.9	55	1.3	4.1	4.7	7.04	2.96	1.27	4.42	7.8	7.25	492	2.01	130	23.5	8.55319	553.191	4.66	391	5.39	4.12	0.187	43.5	>=30	1.25	14.51	-1	normalno
102	109D-DM	74	89	29.21	22			4	8	da	da	1	da	1		6.9	2.57	0.82			77.6	45.8	38		3.3	8.1	4.81	5.05	0.96	1.79	9.8															1.37	7.18	-2.9	osteoporoza
103	106D-DM	61	97.5	32.09	13	ne	ne	10	8	da	da	1	da	1		5.2	2.27	1.29	3.54	25.9	64.5	38.9	63	1.1	3.6	5.3	4.24	2.46	1.03	2.09	10.5	4.37	448	1.31	74	12.9	10.155	573.643	5.53	814	5.55	3.69	0.104	46.9	>=30	1.24	13.59	-0.2	normalno
104	112D-DM	71	92	28.3	26			9	5	ne	da	1	da	1		8.8			3.43	17.9					5.9	3					11.4	1.37	1112	0.79	165	47	1.68085	351.064	1.18		4.98	4.32	0.204	25	manje od 30	1.18	21.53	-1.3	osteopenia
105	113D-DM	59	98	31.3	17			2	2	ne	da	1				8	2.33	1.02	0.4	15.2	59.9	37.7	37	4.8	4.4	8.4	3.55	0.84	1.15	2.02	7.1	10.96														1.23		-1.8	osteopenia
106	114D-DM	61	101	36.3	11			12	8	da	da	1	da	1										14.3	4	8.6	4.06	2.58	1.01	1.88	9.5	21.13	1465	1.62	135	8.3	19.5181	1626.51	2.31	582	3.6	4.16	0.149	28.5	manje od 30		10.74	0.8	normalno
107	122D-DM	54	96	32.9	5																				3	6.1						24.46	2043	2.08	275	13	16	2115.38	4.22	255	3.77	4.43	0.18	36.7	>=30		13.3	-0.8	normalno
108	124D-DM	63	82.5	30.88	15	da	ne	6	7	da	ne	0	da	1		5.2	2.45	1.36	3.96	26.8	74.2	42	82	2.4	3.9	4.6	4.82	2.6	0.89	2.75	10.7	17.72	1767	0.45	109	18.6	2.41935	586.022	1.9	322	11.19	15.6	0.742	27.4	manje od 30	1.29	7.46	-1.9	osteopenia
109	128D-DM	66	105	38.67	17	ne	ne	2.5	3	ne	ne	0	da	1		9.1	2.4	1.07	1.54	29.4	68.9	39.2	91	4.9	3.6	6.6	4.79	5.1	0.74	2.63	9.8	29.6	2446	2.55	322	15.2	16.7763	2118.42	1.84	292	4.12	6.04	0.53	45.1	>=30	1.27	26.12	-0.4	normalno
110	129D-DM	68		28.4				28	8	da	da	1	da	1		5.3	2.4	1.26			71.2	45.2	58	1.1	4.2	3.7	4.39	1.95	1.11	2.39	11.1	11.78	1242	0.62	202	19.4	3.19588	1041.24	1.2	277	7.89	4.88	0.27	88.2	>=30	1.25	11.74	-2.1	osteopenia
111	130D-DM	54	86	34.36	6		ne	10	7	da	ne	0	da	1		5.6	2.44	1.02	3.29	24.5	72	45.1	71		3.3	7.7	6.74	2.29	1.08	4.62	11.8	12.74	1137	0.91	199	8.7	10.4598	2287.36	1.9	670	5.26	6.91	0.26	67.7	>=30	1.26	13.24	0.1	normalno
112	131D-DM	69	79.5	27.55	12	ne	ne	25	3	ne	ne	0	da	1		5	2.38	1.45	3.54	17.2	66.9	39.6	65	1.4	4.9	3.8	4.08	2.19	1.11	1.97	8.7	10.8	1155	1.5	101	38.1	3.93701	265.092	1.33	577	12.74	10.46	0.76	29.95	manje od 30		20.74	-0.1	normalno
113	132D-DM	64	86	27.96	12	da	ne	16	5	ne	da	1	da	1		7.1	2.44	1.27	2.83	26.6	66.3	38.7	52	3.2	4.9	4.3	2.83	1.71	0.81	1.24	9.3	11.32	1317	4.09	73.4	4.26	96.0094	1723	1.72	392	11.81	9.4	0.64	44.2	>=30		26.3	-1.2	osteopenia
114	118D-DM	80		26.56	25	ne	ne	20	9	ne	ne	0	da	1		5.4	2.31	0.97	0.6	18.4	62.7	42	54	0.7	3.3	3.1	3.88	1.3	1.56	1.73	10.9	5.9	1286	0.95	114	60.2	1.57807	189.369	1.98	584	12.29	7.7	0.597	45.2	>=30	1.23	25.51	-0.2	normalno
115	110D-DM	74	90.5	28.04				6	7	da	ne	0	da	1		6.2	2.47	0.86			73.7	46.6	105			2.9	4.56	1.28	1.75	2.23	10.3	6.91																-0.7	normalno
116	116D-DM	71	97	28.5	21	ne	ne	11	5	ne	da	1	da	1		5.5	2.43	0.97			69.4	44.9	64	0.8	4.6	2.6	5.3	2.7	1.55	2.52	12.3	7.03	689	1.26	69	33.9	3.71681	203.54	2.89	444	3.82	9.3	0.276	98.1	>=30	1.25	10.75	-2	osteopenia
117	45D-DM	69	89	28.07	17	da	da	10					ne	0		8.7	2.47	1.26			69.8	42.1	73		4.9	1.1	5.38	1.66	1.28	3.35	9.1	8.14	930	4.82	73.4	38	12.6842	193.158	1.71	648	11.8	10.4	0.57	102	>=30		47.8	-1.4	osteopenia
118	90D-DM	64	95	33.13	14			10					da	1		5.8	2.37	1.32	2.22	15.5	75.4	42.9	55	1.3		4.7	7.04	2.96	1.27	3.42	7.8	7.25	492	2.01	130	23.5	8.55319	553.191	4.66	391	5.39	4.12	0.187	43.5	>=30			-1	normalno
119	ND-1	67	100	35.49	12			12					da	1													8.63	5.04	1.51	5.3	11.4	16.31	1754	1.08	142	6.4	16.875	2218.75	1.31	759	3.39	5.37	0.115	51.2	>=30		12.04	-2.1	osteopenia
120	ND-2	50		33.69	7	ne	ne	4					da	1													5.4	2.6	1.4	2.8	6.6										4.75	9.43						-1.2	osteopenia
121	ND-2	76	105	58.32	26	ne	ne	12					ne	0							65.7						6.57	1.62	1.38	4.45	9.7	4.54	843	0.82	34	75.8	1.08179	44.8549	0.85	536	6.37	8.57	0.317	49.8	>=30		21.51
122	ND-4	68	78	22.59	15	ne	ne	20					da	1							65.2	39.4	45				4.64	1.54	1.22	2.72	13.3	2.69	323	0.75	34	36.1	2.07756	94.1828	1.54	852	3.67	7.7	0.412	46.7	>=30		10.78	-3.1	osteoporoza
123	ND-5	62		41.78		ne	ne	4					da	1		6.4	2.49	1.38	3.9	22.6	72.2	42.1	57	1.2			4.36	2.84	0.85	2.22	7.6	12.81		1.23	154	16	7.6875	962.5	2.1	437	11.79	9.34		54.18	>=30	1.26	5.48	1.5	normalno
124	12D-DM	64		52.88		ne	da	20					da	1		8	2.31	1.25			73.9	39.5	57	3.5	3.2	3.8	5.03	2.47	1.15	2.76	11.8	10.7	641	1.59	43.8	52.9	3.00567	82.7977	1.35	676	3.9	6.03	0.23	81	>=30		11.2
125	ND-6	68		33.3		ne	da	8					da	1		6.1	2.32	1.21	2.75	17.4	66.6	41	77				4.41	2.08	0.9	2.56	9.2	6.45	1712	1.67		31.3	5.33546		2.57		3.77	6.6	0.38	32	>=30	1.24	9.7	-1.4	osteopenia
126	ND-7	76	98	36.19		ne	ne	10					ne	0		9	2.25	1.01	1.94	15.8	65.2	37.5	86				4.77	2.19	1.01	2.76	9.8	10.7	2679	0.57		28.3	2.01413		0.89		4.67	4.93	0.63	31.2	>=30	1.25	25.4	-1.7	osteopenia
127	ND-8	59	93	32.18		ne	ne	4					da	1		6.2	2.4	1.1	1.53	8.4	72.1	47	69			7.6	4.54	3.35	0.97	2.99	8.5	9.84	1416	0.57	121	4.9	11.6327	2469.39		602	3.57	2.53	0.22	24.7	manje od 30	1.19	24.11	-0.5	normalno
128	ND-9	71	93	24.3		ne	ne	15					da	1		9.4	2.58	0.91	8.91	20	67.8	40.7	71		3.6	0.5	5.2	1.8	1.47	2.91	11.1	4.74	598	1.53	73.4	45.4	3.37004	161.674	3.09	549	9.04	4.52	0.61	52.6	>=30	1.3	49.4	-4	osteoporoza
129	125D-DM	68	85	27.92	18	ne	ne	11	7	da	ne	0	ne	0		6.4	2.4	1.24	1.31	20.3	68.1	41.1	68	2.2	2.3	3.6	5.56	2.08	1.33	3.28	10	5.51	480	1.94	92	27.7	7.00361	332.13	4.4	190	4.84	7.31	0.232	43.5	>=30	1.28	14.14
130	ND-10	82	68	26.5	29	ne	ne	1	1	ne	ne	0	ne	0	ne	5.6	2.14	1.06	1.66	14.2	65.9	36.3	63	5.9	3.4		4.58	1.63	1.34	2.5	14.1	8.02	1416	0.57	121	4.9	11.6327	2469.39	0.87	602	3.57	2.53	0.22	24.7	manje od 30		24.11	-3.5	osteoporoza
[truncated: 36 more columns]
